# Supplementary material for: Validation of the French versions of the Hirschsprung’s disease and Anorectal malformations Quality of Life (HAQL) questionnaires for adolescents and adults
Source: Health Qual Life Outcomes. 2017 Jan 28;15:24. doi: 10.1186/s12955-017-0599-7 (PMC5273813; doi:10.1186/s12955-017-0599-7)
Supplement: Additional file 2: — The validated questionnaires in the files “HAQL for adolescents”, “HAQL for proxies of adolescents” and “HAQL for adults”. (ZIP 1281 kb) [file 12955_2017_599_MOESM2_ESM.zip]

Archive with 3 entries (3 files):
- HAQLadultes.pdf
- HAQL12to16ansAdolescents.pdf
- HAQL12to16ansProxies.pdf
