# Supplementary material for: Validation of the French versions of the Hirschsprung’s disease and Anorectal malformations Quality of Life (HAQL) questionnaires for adolescents and adults
Source: Health Qual Life Outcomes. 2017 Jan 28;15:24. doi: 10.1186/s12955-017-0599-7 (PMC5273813; doi:10.1186/s12955-017-0599-7)
Supplement: Additional file 3: — The data in the files “data of adolescents” and “data of adults”. (ZIP 5 kb) [file 12955_2017_599_MOESM3_ESM.zip]

Archive with 2 entries (2 files):
- adolescents.csv
- adults.csv
