# Supplementary material for: Validation of the French versions of the Hirschsprung’s disease and Anorectal malformations Quality of Life (HAQL) questionnaires for adolescents and adults
Source: Health Qual Life Outcomes. 2017 Jan 28;15:24. doi: 10.1186/s12955-017-0599-7 (PMC5273813; doi:10.1186/s12955-017-0599-7)
Supplement: Additional file 3: — The data in the files “data of adolescents” and “data of adults”. (ZIP 5 kb) [file 12955_2017_599_MOESM3_ESM.zip › adolescents.csv]

	he1a	he2a	he3a	he4a	he5a	he6a	he7a	he8a	he9a	he10a	he11a	he12a	he13a	he14a	he15a	he16a	he26a	he27a	he29a	he30a	he32a	he33a	he34a	he35a	he36a	he37a	he38a	he39a	he40a	he41a	he42a	he44a	he45a	he46a	he47a	he48a	stomie	dim1	dim2	dim3	dim4	dim5	dim6	dim7	totscore	pathology	krick_autonomie	krick_soiling	krick_constip
21	3	3	2	3	3	3	3	3	3	3	1	3	3	2	2	3	3	3	1	1	1	3	2	3	0	1	0	0	0	0	2	3	0	3	3	3	0	100	92	28	100	100	74	50	544	H	1	3	0
8	1	3	3	1	3	3	3	3	3	3	3	3	2	3	3	3	3	3	2	2	2	2	2	3	2	2	3	3	3	3	3	3	3	3	3	3	0	33	100	100	100	100	96	71	600	H	1	0	1
27	3	3	3	3	3	3	3	3	3	3	3	3	3	3	3	3	1	3	2	2	3	2	3	3	3	0	2	2	3	3	3	3	3	3	3	3	0	100	83	89	100	100	100	75	647	M	1	0	NA
36	NA	NA	NA	NA	NA	NA	NA	NA	NA	NA	NA	NA	NA	NA	NA	NA	NA	NA	NA	NA	NA	NA	NA	NA	NA	NA	NA	NA	NA	NA	NA	NA	NA	NA	NA	NA	NA	NA	NA	NA	NA	NA	NA	NA	NA	M	1	1	0
26	2	1	1	3	3	3	3	3	3	3	1	3	1	2	2	3	1	1	1	3	2	1	0	3	2	2	2	1	2	2	2	3	1	2	2	3	0	83	33	67	100	78	70	58	489	M	1	1	0
41	3	3	3	3	3	3	3	3	3	3	2	3	2	1	2	3	3	3	1	3	3	3	2	3	2	1	3	3	3	3	3	3	3	3	3	3	0	100	100	100	100	100	81	75	656	M	1	0	0
12	2	2	3	3	3	3	3	3	3	3	2	3	3	3	3	3	3	3	2	1	2	2	1	3	0	1	3	2	3	3	3	3	3	3	3	3	0	83	92	94	100	100	96	50	615	M	1	0	1
18	3	3	3	3	3	3	3	3	3	3	3	3	3	3	3	3	2	3	3	2.285714	3	3	1	3	1	2	3	3	3	3	3	3	3	3	3	3	0	100	92	100	100	100	100	76	668	M	1	0	0
39	3	3	3	3	3	3	3	3	3	3	3	3	3	3	3	3	3	3	2	3	3	3	2	3	2	2	3	2	3	3	3	3	3	3	3	3	0	100	100	94	100	100	100	83	677	H	1	1	2
37	2	2	2	2	2	3	3	3	2	2	1	1.5	1	1	1	2	1	3	1	1	0	1	0	1	0	0	2	0	0	2	2	1.2	2	NA	2	NA	0	67	67	40	92	NA	50	17	NA	H	2	3	3
28	3	3	3	3	3	3	3	3	3	3	3	3	3	3	3	3	3	3	3	3	3	3	3	3	3	3	3	3	3	3	3	3	3	3	3	3	0	100	100	100	100	100	100	100	700	H	1	0	0
13	3	3	3	3	3	3	3	3	2	3	3	3	3	3	3	3	3	3	3	3	3	3	2	3	3	3	2	2	3	3	2	2	2	3	3	3	0	100	100	78	100	100	93	96	667	H	1	0	0
33	3	3	3	3	3	3	3	3	3	3	2	3	3	3	3	3	3	3	3	3	3	2	2	3	2	3	3	2	3	3	3	3	3	3	3	3	0	100	100	94	100	100	96	88	678	H	1	1	0
5	3	3	2	3	3	3	3	3	3	3	3	3	3	3	3	3	3	3	3	3	3	3	2	3	2	3	3	3	3	3	3	3	3	3	3	3	0	100	92	100	100	100	100	92	684	H	1	0	0
30	3	3	3	3	3	3	3	3	3	3	3	3	3	3	3	3	3	3	3	2	3	3	0	3	0	2	3	3	3	3	3	3	3	3	3	3	0	100	100	100	100	100	100	67	667	M	1	0	0
40	3	3	3	3	3	3	3	3	2	3	2	3	3	2	3	3	3	3	2	3	3	3	1	3	3	3	2	3	3	3	3	3	3	3	3	3	0	100	100	94	100	100	89	88	671	M	NA	NA	NA
38	3	2	3	2	3	3	3	3	2	3	2	2	2	2	3	3	2	3	2	2	1	2	2	3	2	2	0	1	3	3	1	2	1	3	3	3	0	83	83	56	100	100	74	67	563	M	2	2	2
42	2	3	3	3	3	3	3	3	2	2	2	2	2	2	2	3	3	3	1	1	2	3	3	3	2	1	2	1	3	3	2	3	2	2	2	2	0	83	100	78	100	67	70	67	565	M	2	1	NA
32	2	3	3	0	2	2	3	2	1	0	0	0	0	1	0	3	3	3	1	1	0	2	1	2	2	1	1	1	2	2	2	2	0	0	0	0	0	33	100	56	75	0	19	42	325	M	2	1	3
31	3	3	3	3	3	3	3	3	3	3	3	3	3	3	3	3	3	3	3	2	3	2	2	3	3	3	3	3	3	3	3	3	3	3	3	3	0	100	100	100	100	100	100	88	688	M	1	1	0
14	3	3	3	3	3	3	3	3	3	3	3	3	3	3	3	3	3	3	3	3	3	3	2	3	2	3	3	3	3	3	3	3	3	3	3	3	0	100	100	100	100	100	100	92	692	M	1	0	0
3	3	2	1	3	3	3	3	3	1	2	2	3	3	3	3	3	0	1	3	3	3	0	0	3	2	2	3	3	3	3	3	3	2	3	3	3	0	100	33	100	100	100	81	67	581	M	1	0	0
29	3	3	3	3	2	3	3	3	3	3	3	3	3	3	3	3	NA	NA	NA	NA	NA	NA	NA	NA	NA	NA	NA	NA	NA	NA	NA	NA	3	NA	NA	NA	1	100	NA	NA	92	NA	100	NA	NA	M	NA	0	NA
4	3	3	3	3	3	3	3	3	3	3	3	3	3	2	3	3	NA	NA	NA	NA	NA	NA	NA	NA	NA	NA	NA	NA	NA	NA	NA	NA	2.875	NA	NA	NA	1	100	NA	NA	100	NA	96	NA	NA	M	1	0	NA
34	3	3	3	3	3	3	3	3	3	3	3	3	3	3	3	3	3	3	3	3	3	3	2	3	1	3	3	3	3	3	3	3	3	3	3	3	0	100	100	100	100	100	100	88	688	M	1	0	0
47	2	3	3	2	3	3	3	3	3	3	3	3	2	3	3	3	3	3	0	1	2	2	2	3	3	2	3	3	3	3	3	3	3	3	3	3	0	67	100	100	100	100	96	62	625	M	1	0	1
17	3	3	3	3	3	3	3	3	3	3	3	3	3	3	3	3	3	3	3	3	3	3	3	3	3	3	3	3	3	3	3	3	3	3	3	3	0	100	100	100	100	100	100	100	700	M	NA	NA	NA
46	2	1	3	3	3	3	3	3	1	3	3	3	2	3	3	3	1	3	1	2	2	3	0	3	2	3	3	3	3	3	3	3	3	3	3	3	0	83	67	100	100	100	89	67	606	H	1	0	0
49	3	2	0	3	2	3	3	3	2	3	2	3	3	2	2	3	0	2	3	2	3	3	0	2	1	2	3	3	2	3	3	3	3	3	3	3	0	100	33	94	92	100	85	67	571	H	1	1	0
16	3	3	3	3	3	3	3	3	3	3	3	3	3	3	3	3	3	3	3	3	3	3	1	3	3	3	3	3	3	3	3	3	3	3	3	3	0	100	100	100	100	100	100	92	692	H	1	0	0
44	2	1	0	1	1	2	2	2	2	1	0	0	0	0	0	1	0	1	2	2	2	2	0	3	0	0	2	2	1	0	2	2	2	1	1	1	0	50	17	50	58	33	22	46	276	H	2	1	0
19	3	3	3	3	3	3	3	3	3	3	3	3	3	3	3	3	3	3	2	2	3	1	0	3	2	2	3	3	3	3	3	3	3	3	3	3	0	100	100	100	100	100	100	62	662	H	1	0	0
6	3	3	3	3	3	3	3	3	2	3	3	3	3	3	3	3	3	3	1	2	2	1	0	2	0	1	3	2	2	3	3	3	2	3	3	3	0	100	100	89	100	100	93	38	620	H	1	1	0
25	2	2	0	3	3	3	3	3	2	2	2	3	3	2	2	2	1	3	2	3	2	2	2	3	1	3	3	2	3	0	2	2	2	3	3	3	0	83	50	67	100	100	74	75	549	H	2	2	0
20	3	2	3	2	3	3	3	3	2	3	3	3	2	2	3	3	2	2	0	3	3	1	2	3	3	1	3	3	3	3	3	3	3	3	3	3	0	83	75	100	100	100	89	67	614	H	1	1	0
7	2	3	3	3	3	3	2	3	2	3	3	3	3	3	3	3	2	3	2	1	2	3	2	3	2	2	2	2	3	3	3	3	3	3	3	3	0	83	92	89	92	100	96	71	623	M	1	0	3
1	3	3	3	3	3	3	3	3	3	3	3	3	3	3	3	3	NA	NA	NA	NA	NA	NA	NA	NA	NA	NA	NA	NA	NA	NA	NA	NA	3	NA	NA	NA	1	100	NA	NA	100	NA	100	NA	NA	M	1	0	0
45	2	1	1	2	3	3	3	3	0	3	1	3	0	3	0	2	0	0	3	3	3	3	1	3	1	3	2	2	3	3	3	3	0	3	3	3	0	67	17	89	100	100	44	83	500	M	2	1	2
43	3	3	3	3	3	3	3	3	3	3	2	3	3	2	2	3	3	3	2	1	2	2	2	3	3	2	3	2	2	2	3	3	3	3	3	3	0	100	100	83	100	100	89	71	643	M	1	1	NA
2	NA	NA	NA	NA	NA	NA	NA	NA	NA	NA	NA	NA	NA	NA	NA	NA	NA	NA	NA	NA	NA	NA	NA	NA	NA	NA	NA	NA	NA	NA	NA	NA	NA	NA	NA	NA	NA	NA	NA	NA	NA	NA	NA	NA	NA	M	2	1	NA
48	3	3	3	3	3	3	3	3	2	3	2	3	3	2	3	3	3	3	2	2	3	1	1	3	3	1	0	0	3	3	2	3	1	3	3	3	0	100	100	61	100	100	81	67	609	M	2	3	2
23	2	3	2	3	3	3	3	3	3	3	1	3	1	1	2	3	2	3	2	2	2	2	1	3	3	3	2	2	2	2	3	3	2	3	3	3	0	83	83	78	100	100	70	75	589	M	1	2	0
35	3	2	3	3	3	3	3	3	2	3	2	2	3	2	3	3	2	3	3	3	3	3	2	3	3	2	3	2	3	3	3	3	3	3	3	3	0	100	83	94	100	100	85	92	654	M	1	1	0
50	1	3	2	2	3	3	3	2	0	2	1	3	3	1	1	3	0	1	1	2	1	2	0	3	1	2	2	1	3	1	1	2	0	1	3	1	0	50	50	56	92	56	52	50	406	M	1	NA	3
22	1	3	3	3	3	3	3	3	1	3	3	3	3	3	2	3	NA	NA	NA	NA	NA	NA	NA	NA	NA	NA	NA	NA	NA	NA	NA	NA	2.625	NA	NA	NA	1	67	NA	NA	100	NA	88	NA	NA	M	1	1	2
24	3	3	3	3	3	3	3	3	3	3	3	3	3	3	3	3	3	3	2	3	3	3	2	3	3	3	3	3	3	3	3	3	3	3	3	3	0	100	100	100	100	100	100	92	692	M	1	0	0
15	3	3	3	3	3	3	3	3	3	3	3	3	3	3	3	3	3	3	3	3	3	3	3	3	3	3	3	3	3	3	3	3	3	3	3	3	0	100	100	100	100	100	100	100	700	M	NA	NA	NA
10	2	1	3	3	3	3	3	3	1	3	2	3	1	1	0	3	NA	NA	NA	NA	NA	NA	NA	NA	NA	NA	NA	NA	NA	NA	NA	NA	1.75	NA	NA	NA	1	83	NA	NA	100	NA	58	NA	NA	M	1	1	0
11	3	3	2	3	3	3	2	3	1	3	1	2	1	2	0	3	3	3	2	1	1	2	2	3	2	2	2	1	3	3	2	3	0	3	3	2	0	100	92	78	92	89	48	62	561	M	1	1	3
9	3	1	3	3	3	3	3	3	3	3	3	3	3	2	3	3	1	2	3	1	3	1	1	3	0	0	3	3	3	3	1	3	3	2	3	3	0	100	58	89	100	89	96	50	582	M	1	0	0
[truncated: 9 more columns]
