# Supplementary material for: Validation of the French versions of the Hirschsprung’s disease and Anorectal malformations Quality of Life (HAQL) questionnaires for adolescents and adults
Source: Health Qual Life Outcomes. 2017 Jan 28;15:24. doi: 10.1186/s12955-017-0599-7 (PMC5273813; doi:10.1186/s12955-017-0599-7)
Supplement: Additional file 3: — The data in the files “data of adolescents” and “data of adults”. (ZIP 5 kb) [file 12955_2017_599_MOESM3_ESM.zip › adults.csv]

	ha1a	ha2a	ha3a	ha4a	ha5a	ha6a	ha7a	ha8a	ha9a	ha10a	ha11a	ha12a	ha13a	ha14a	ha15a	ha16a	ha17a	ha18a	ha19a	ha29a	ha30a	ha32a	ha33a	ha35a	ha36a	ha37a	ha38a	ha39a	ha40a	ha41a	ha42a	ha43a	ha44a	ha45a	ha47a	ha48a	ha49a	ha50a	ha51a	stomie	dim1	dim2	dim3	dim4	dim5	dim6	dim7	dim8	totscore
56	3	3	1	3	3	3	3	3	2	2	2	2	3	2	3	2	2	3	3	0	1	0	2	2	1	0	2	0	0	2	2	2	2	3	3	0	3	2	1	0	100	42	78	100	67	67	29	100	583
20	2	0	0	3	3	3	3	3	0	0	0	1	0	0	0	0	2	1	0	0	0	1	3	2	2	1	1	0	1	2	3	1	0	3	3	1	2	1	0	0	83	0	67	100	33	13	46	17	359
43	2	2	2	2	2	3	2	3	2	2	3	3	2	2	3	2	3	3	3	3	3	2	3	2	2	0	2	2	3	3	3	3	3	3	3	3	2	3	3	0	67	83	100	83	89	83	67	100	672
49	1	2	0	1	2	2	2	0	0	0	1	3	2	0	2	1	2	3	3	2	3	0	0	1	2	0	2	1	1	3	3	3	3	2	3	2	2	3	2	0	33	58	94	50	78	43	29	100	485
62	3	3	3	3	3	3	3	3	3	2	2	3	2	2	3	3	3	3	3	2	3	2	2	2	2	0	3	1	1	3	3	3	3	3	3	2	3	3	3	0	100	92	100	100	100	83	54	100	729
19	1	3	3	0	3	3	3	3	3	0	0	3	0	1	2	1	2	3	2	3	3	1	0	0	1	0	1	1	1	3	3	3	3	3	3	1	2	2	2	0	17	100	100	100	67	43	21	83	531
23	3	3	3	3	3	3	3	3	3	3	3	3	3	2	3	2	3	3	3	2	2	3	3	3	3	1	3	3	3	3	3	3	3	3	3	2	3	3	3	0	100	83	100	100	100	90	92	100	765
24	3	1	1	3	3	3	3	3	0	0	2	1	1	1	1	1	3	2	2	NA	NA	NA	NA	NA	NA	NA	NA	NA	NA	NA	NA	NA	NA	NA	NA	1.111111	NA	NA	NA	1	100	NA	NA	100	NA	37	NA	67	NA
50	1	3	3	0	3	3	3	2	1	2	0	3	2	3	2	1	3	2	1	1	2	1	1	3	2	2	3	2	1	3	2	3	3	3	3	2	3	3	3	0	17	75	94	92	100	63	62	50	553
59	3	2	0	3	3	3	3	3	3	2	2	0	3	0	0	0	1	2	2	2	2	0	0	0	0	0	0	0	0	0	0	0	2	0	0	0	1	0	0	0	100	50	11	100	11	37	0	67	376
45	3	3	2	3	3	3	3	3	3	2	3	3	3	3	3	3	3	3	3	2	3	2	3	3	3	2	3	2	2	3	3	3	3	3	3	3	3	3	3	0	100	83	100	100	100	97	83	100	763
60	2	3	2	1	3	3	3	3	1	1	3	3	3	3	2	2	3	3	3	3	3	1	3	2	3	1	1	3	1	3	3	3	3	3	3	3	3	3	3	0	50	92	100	100	100	80	62	100	684
58	2	3	3	3	3	3	3	3	2	2	2	3	2	2	3	3	3	2	3	2	3	2	3	3	2	1	2	2	1	2	2	3	3	2	3	2	3	3	2	0	83	92	83	100	89	80	67	83	677
37	3	3	3	3	3	3	3	3	3	3	3	3	3	3	3	3	3	3	3	3	3	3	3	3	3	2	3	3	3	3	3	3	3	3	3	3	3	3	3	0	100	100	100	100	100	100	96	100	796
22	3	3	0	3	2	3	3	3	1	0	1	1	2	2	1	0	2	3	3	3	3	3	3	3	3	0	3	3	3	1	1	3	3	2	3	2	0	2	2	0	100	75	72	92	44	40	88	100	611
36	3	3	3	3	3	3	3	3	2	3	2	3	3	2	3	2	3	3	3	3	3	3	3	3	3	2	3	2	3	3	3	3	3	3	3	3	3	3	3	0	100	100	100	100	100	87	92	100	779
11	3	2	2	3	3	3	2	2	3	3	3	3	2	2	3	3	3	3	3	3	3	1	3	2	3	0	1	2	1	3	3	3	3	3	3	3	3	3	3	0	100	83	100	83	100	93	54	100	713
33	3	0	1	3	3	3	3	2	1	1	2	3	3	2	1	3	1	3	3	1	1	3	3	3	2	1	3	1	0	0	0	3	3	2	3	0	1	3	3	0	100	25	61	92	78	57	67	100	580
55	3	3	1	3	3	3	3	3	1	2	1.777778	2	1	2	2	1	2	3	2	3	3	1	3	2	3	2	1	2	3	3	3	3	3	3	3	3	3	3	2	0	100	83	100	100	89	59	71	83	685
68	3	3	3	3	3	3	3	3	1	2	2	3	2	2	2	1	3	3	3	3	3	2	2	3	3	2	3	3	3	2	2	2	3	1	3	2	3	3	3	0	100	100	72	100	100	67	88	100	727
16	3	2	0	3	3	2	3	3	1	2	0	2	0	2	3	2	3	0	0	2	2	0	0	1	1	0	0	1	0	1	3	0	3	0	2	0	1	1	3	0	100	50	50	92	56	50	12	0	410
53	3	3	3	3	3	3	3	3	3	3	3	3	3	3	3	3	3	3	3	3	3	2	3	3	3	2	2	2	2	3	3	3	3	3	3	3	3	3	3	0	100	100	100	100	100	100	79	100	779
51	2	2	1	0	3	3	3	3	0	0	0	0	0	0	0	0	1	2	2	2	2	1	0	1	0	1	0	1	0	2	1	2	3	3	0	0	0	0	0	0	33	58	61	100	0	3	17	67	339
41	3	3	3	3	3	3	3	3	3	3	3	3	3	3	3	3	3	3	3	3	3	3	3	3	3	3	3	3	3	3	3	3	3	3	3	3	3	3	3	0	100	100	100	100	100	100	100	100	800
17	3	2	1	3	3	3	3	3	2	0	0	0	0	0	0	0	0	2	2	2	2	2	2	2	2	2	2	1	1	2	2	2	2	2	2	0	2	1	0	0	100	58	67	100	33	7	58	67	490
31	NA	3	3	0	1	2	1	2	2	2	2	2	1	0	2	1	2	NA	NA	3	3	0	0	0	3	0	3	2	2	3	NA	NA	NA	NA	NA	1.555556	2	1	2	0	NA	100	NA	50	56	52	42	NA	NA
64	2	3	3	3	3	3	3	3	3	3	2	3	2	2	3	3	3	3	3	3	3	1	2	2	2	1	2	2	1	3	3	3	3	3	3	3	3	3	3	0	83	100	100	100	100	90	54	100	727
46	3	3	3	3	3	3	3	2	3	3	2	3	3	2	3	1	3	NA	NA	3	3	2	0	2	3	2	3	2	2	3	3	2	3	3	3	3	3	3	3	0	100	100	94	92	100	87	67	NA	NA
25	3	2	2	3	3	3	3	3	2	2	3	2	2	3	2	3	3	2	2	2	3	2	3	3	3	1	2	2	1	2	2	2	3	2	3	2	3	3	2	0	100	75	78	100	89	80	71	67	660
65	2	3	2	0	3	3	3	3	3	2	3	2	2	3	3	1	3	3	3	2	3	2	3	3	3	2	3	1	2	1	2	3	2	2	3	1	2	3	2	0	33	83	72	100	78	77	79	100	622
48	3	3	3	3	3	2	2	3	3	3	1	3	2	3	3	1	3	3	3	2	3	3	3	3	3	1	3	2	3	2	2	3	3	3	3	2	3	3	3	0	100	92	89	83	100	80	88	100	732
35	3	3	3	3	3	3	3	3	2	3	2	3	3	2	3	2	3	3	3	3	3	3	3	3	3	2	3	2	3	3	3	3	3	3	3	3	3	3	3	0	100	100	100	100	100	87	92	100	779
15	3	1	2	3	3	3	3	3	2	2	3	3	2	3	2	0	2	2	1	2	3	2	1	0	3	1	2	3	3	1	2	2	2	2	2	0	3	3	3	0	100	67	61	100	100	63	62	50	603
32	2	3	2	3	3	3	3	3	2	2	2	3	2	3	3	2	3	3	3	NA	NA	NA	NA	NA	NA	NA	NA	NA	NA	NA	NA	NA	NA	NA	NA	2.444444	NA	NA	NA	1	83	NA	NA	100	NA	81	NA	100	NA
44	3	3	2	2	3	3	3	3	2	2	3	1	0	0	1	1	3	1	0	3	3	3	1.6	2	1	1	1	1.6	1.6	1	1	1.75	1.75	2	3	2	2	2	2	0	83	92	58	100	67	50	53	17	520
54	3	3	2	3	3	3	3	2	0	0	1	1	1	0	2	1	2	3	3	2	3	2	2	2	1	0	2	0	2	3	3	3	3	3	3	2	3	0	1	0	100	83	100	92	44	33	46	100	598
39	1	2	3	1	3	3	3	3	3	2	2	3	1	2	3	1	3	3	NA	3	3	2	3	3	3	3	3	2	3	2	3	3	3	3	3	3	3	3	3	0	33	92	94	100	100	77	92	NA	NA
38	2	3	3	3	3	3	3	3	3	3	3	3	3	3	3	3	3	3	3	3	3	2	2	1	3	1	3	3	3	3	3	3	3	3	3	3	3	3	3	0	83	100	100	100	100	100	75	100	758
67	3	3	2	3	3	3	3	3	1	1	2	2	2	1	2	2	3	3	3	2	3	2	2	3	3	2	3	3	3	2	2	2	3	2	3	2	3	3	3	0	100	83	78	100	100	60	88	100	709
63	3	2	2	3	3	3	3	3	2	0	0	3	2	2	2	1	3	3	3	1	3	3	3	3	1	1	3	0	0	2	2	3	3	3	3	1	3	2	3	0	100	67	89	100	89	53	58	100	656
30	2	2	2	2	0	0	0	0	1	1	0	0	0	0	0	0	2	2	2	2	3	0	1	0	3	1	3	3	2	1	3	3	2	0	3	2	0	1	0	0	67	75	67	0	11	20	54	67	361
66	3	3	2	3	3	3	3	3	1	1	1	0	0	0	0	0	0	3	3	1	1	1	0	1	3	1	3	0	0	0	1	2	1	1	3	3	3	3	3	0	100	58	44	100	100	20	38	100	560
8	3	3	0	3	3	3	3	3	3	2	3	2	2	2	2	2	3	2	2	3	3	2	3	2	3	1	2	2	2	3	3	3	3	3	3	3	3	3	3	0	100	75	100	100	100	80	71	67	693
28	1	2	2	2	3	2	2	3	1	0	1	0	0	0	0	0	2	NA	NA	3	3	1	0	0	0	0	3	2	1	0	0	0	0	0	1	0	1	2	2	0	50	83	6	83	56	13	29	NA	NA
47	3	3	3	3	3	3	3	3	3	3	3	3	3	3	3	3	3	3	3	NA	NA	NA	NA	NA	NA	NA	NA	NA	NA	NA	NA	NA	NA	NA	NA	3	NA	NA	NA	1	100	NA	NA	100	NA	100	NA	100	NA
4	1	1	3	2	2	2	2	3	3	1	3	3	2	2	3	2	3	3	3	1	3	0	3	2	3	1	3	2	0	3	3	3	3	3	3	2	3	3	3	0	50	67	100	75	100	80	58	100	630
61	2	2	2	1	3	3	3	3	2	3	3	3	3	3	2	3	3	3	3	1	2	3	3	3	3	1	2	2	2	3	3	3	3	3	2	2	3	3	3	0	50	58	94	100	100	90	79	100	671
34	3	3	3	3	3	3	2	3	3	3	2	3	2	3	3	3	3	3	3	3	3	2	3	3	3	2	3	2	1	3	3	3	3	3	3	3	3	3	3	0	100	100	100	92	100	93	79	100	764
21	2	3	3	3	3	2	3	3	3	0	0	0	0	0	0	0	3	1	0	3	3	1	1.428571	1	0	1	2	3	2	3	3	2	3	2	3	2	3	3	3	0	83	100	89	92	100	27	48	17	556
27	3	1	1	3	2	2	3	3	0	1	2	2	2	2	3	2	3	3	3	2	3	2	3	3	2	1	3	3	2	2	2	3	3	2	3	2	2	3	3	0	100	58	83	83	89	63	79	100	655
5	3	3	3	3	3	3	3	3	3	3	3	2	2	3	3	3	3	3	3	NA	NA	NA	NA	NA	NA	NA	NA	NA	NA	NA	NA	NA	NA	NA	NA	2.777778	NA	NA	NA	1	100	NA	NA	100	NA	93	NA	100	NA
10	3	2	0	3	3	2	2	3	2	2	2	3	2	3	1	3	3	2	2	2	3	1	0	2	3	1	2	1	0	3	3	3	3	3	3	3	3	3	3	0	100	58	100	83	100	80	42	67	630
40	3	3	1	3	2	3	3	2	2	2	2	2	2	2	2	2	3	3	3	NA	NA	NA	NA	NA	NA	NA	NA	NA	NA	NA	NA	NA	NA	NA	NA	2.111111	NA	NA	NA	1	100	NA	NA	83	NA	70	NA	100	NA
14	2	3	3	2	3	3	3	3	2	2	2	1	1	2	1	1	2	0	0	3	3	2	1	1	2	2	2	2	1	3	3	3	3	3	3	2	2	2	2	0	67	100	100	100	67	53	54	0	541
7	3	3	3	3	3	3	3	3	3	3	2	3	3	3	3	3	3	2	3	3	3	2	3	3	3	2	3	2	2	3	3	3	3	3	3	3	3	3	3	0	100	100	100	100	100	97	83	83	763
42	3	3	3	3	3	3	3	3	3	3	3	3	3	3	3	3	3	NA	NA	3	3	1	3	2	3	2	2	2	1	3	3	3	3	3	3	3	2	3	3	0	100	100	100	100	89	100	67	NA	NA
6	3	1	1	3	3	3	3	3	0	0	0	2	1	2	1	3	3	NA	NA	0	3	1	0	3	1	0	2	0	1	1	1	3	3	1	1	0	0	1	1	0	100	42	56	100	22	40	33	NA	NA
2	3	3	3	3	3	3	3	3	3	3	3	3	2	3	3	3	3	3	3	NA	NA	NA	NA	NA	NA	NA	NA	NA	NA	NA	NA	NA	NA	NA	NA	2.888889	NA	NA	NA	1	100	NA	NA	100	NA	96	NA	100	NA
18	3	3	3	3	3	3	3	3	2	0	0	2	2	1	1	2	3	3	NA	2	2	2	1	1	1	0	3	1	2	3	3	3	3	3	3	3	3	3	3	0	100	83	100	100	100	53	46	NA	NA
9	3	3	3	3	3	3	3	3	2	2	3	2	3	3	3	2	3	3	3	NA	NA	NA	NA	NA	NA	NA	NA	NA	NA	NA	NA	NA	NA	NA	NA	2.555556	NA	NA	NA	1	100	NA	NA	100	NA	85	NA	100	NA
69	3	3	3	3	2	2	2	1	0	0	0	0	0	0	0	0	1	0	0	2	1	0	0	0	0	0	2	1	0	2	2	3	3	2	2	0	0	0	0	0	100	75	78	58	0	3	12	0	326
52	0	1	0	2	3	3	3	3	0	0	0	1	1	1	0	0	2	2	1	0.3333333	0	1	1	2	1	0	2	2	1	1	1	2	2	2	2	0	0	0	0	0	33	11	56	100	0	17	42	50	309
57	3	2	3	3	3	2	3	2	1	2	2	2	2	2	2	1	3	2	3	NA	NA	NA	NA	NA	NA	NA	NA	NA	NA	NA	NA	NA	NA	NA	NA	1.888889	NA	NA	NA	1	100	NA	NA	83	NA	63	NA	83	NA
3	3	2	2	3	2	3	3	2	1	2	2	3	3	3	3	2	3	3	3	NA	NA	NA	NA	NA	NA	NA	NA	NA	NA	NA	NA	NA	NA	NA	NA	2.444444	NA	NA	NA	1	100	NA	NA	83	NA	81	NA	100	NA
29	3	3	3	3	2	3	3	2	2	0	1	2	2	3	2	2	3	2	2	2	3	2	0	1	3	1	2	2	0	2	2	2	3	1	2	2	2	3	2	0	100	92	67	83	78	63	46	67	596
26	3	2	2	3	3	2	3	3	3	3	3	2	2	2	3	2	3	3	3	1	3	2	3	2	3	1	3	3	2	0	3	3	3	1	1	2	3	3	3	0	100	67	61	92	100	83	79	100	682
13	2	1	3	3	3	3	3	2	3	2	1	1	1	1	1	0	3	3	3	3	3	3	2	3	3	2	3	2	3	3	3	3	3	3	3	3	2	2	3	0	83	83	100	92	78	53	88	100	677
1	1	1	3	3	3	3	3	3	3	1	2	0	0	1	1	1	1	NA	NA	3	3	2	3	3	0	1	3	2	1	2	2	2	3	3	3	0	3	2	1	0	67	83	83	100	67	33	62	NA	NA
12	3	3	2	2	0	0	0	1	0	0	0	0	0	2	0	0	3	1	1	NA	NA	NA	NA	NA	NA	NA	NA	NA	NA	NA	NA	NA	NA	NA	NA	0.5555556	NA	NA	NA	1	83	NA	NA	8	NA	19	NA	33	NA
[truncated: 9 more columns]
